# Supplementary material for: Mussel-inspired coaxial electrospun nanofiber membranes promote scarless oral mucosal repair by enhancing macrophage M2 polarization
Source: Mater Today Bio. 2026 May 30;38:103272. doi: 10.1016/j.mtbio.2026.103272 (PMC13241875; doi:10.1016/j.mtbio.2026.103272)
Supplement: Multimedia component 1 [file mmc1.xlsx]

## Sheet: Sheet1
	Primer sequences corresponding to target genes used in qPCR experiments
	Gene	Primer sequence (5'-3')
	GAPDH F	AGGTCGGTGTGAACGGATTTG
	GAPDH R	TGTAGACCATGTAGTTGAGGTCA
	INOS F	CTATCAGGAAGAAATGCAGGAGAT
	INOS R	GAGCACGCTGAGTACCTCATTC
	IL1β F	ACCCCAAAAGATGAAGGGCT
	IL1β R	GATACTGCCTGCCTGAAGCTCT
	IL6 F	AGTTGCCTTCTTGGGACTGA
	IL6 R	TCCACGATTTCCCAGAGAAC
	Tnfα F	TCTTCTCATTCCTGCTTGTGG
	Tnfα R	GAGGCCATTTGGGACTTCT
	Arg1 F	CCAGATGTACCAGGATTCTC
	Arg1 R	AGCAGGTAGCTGAAGGTCTC
	IL10 F	ACTCTTCACCTGCTCCACTG
	IL10 R	GCTATGCTGCCTGCTCTTAC
	Tgfβ F	CTTCAGCCTCCACAGAGAAGAACT
	Tgfβ R	TGTGTCCAGGCTCCAAATATAG
	PPARγ F	AACCCACAACCAAATCCACAC
	PPARγ R	ATCACGGAGAGGTCCACAGA
