# Supplementary material for: Mussel-inspired coaxial electrospun nanofiber membranes promote scarless oral mucosal repair by enhancing macrophage M2 polarization
Source: Mater Today Bio. 2026 May 30;38:103272. doi: 10.1016/j.mtbio.2026.103272 (PMC13241875; doi:10.1016/j.mtbio.2026.103272)
Supplement: Multimedia component 2 [file mmc2.xlsx]

## Sheet: Sheet1
	Primary antibodies used for Western blotting
	Antibody	Host species	Dilution	Catalog No.	Manufacturer
	PPARγ	Mouse	1:1000	YP-mAb-03325	YOPIN Bio
	IL-10	Mouse	1:1000	YP-mAb-15986	YOPIN Bio
	IL-1β	Mouse	1:1000	YP-mAb-16004	YOPIN Bio
	GAPDH	Mouse	1:1000	YP-mAb-03502	YOPIN Bio
